# Supplementary material for: Implementation of hepatitis B vaccine in high-risk young adults with waning immunity
Source: PLoS One. 2018 Aug 20;13(8):e0202637. doi: 10.1371/journal.pone.0202637 (PMC6101408; doi:10.1371/journal.pone.0202637)
Supplement: S1 Table — (XLS) [file pone.0202637.s001.xls]

## Sheet: Sheet1
Initiate Screening of Medical Student
No	Code	Gender	Sex	HBsAg	Anti-HBc	Anti-HBs	Anti-HBs titer (mIU/ml)
1	1	M	18	Negative	Negative	Negative	0.73
2	2	M	18	Negative	Negative	Negative	1.2
3	3	F	19	Negative	Negative	Negative	1.8
4	4	M	17	Negative	Negative	Negative	1.13
5	5	F	19	Negative	Negative	Negative	2.5
6	6	F	18	Negative	Negative	Negative	2.4
7	7	M	18	Negative	Negative	Negative	1.8
8	8	F	18	Negative	Negative	Negative	1.2
9	9	M	18	Negative	Negative	Negative	2.1
10	10	M	18	Negative	Negative	Negative	8.8
11	11	M	18	Negative	Negative	Negative	5
12	12	F	18	Negative	Negative	Negative	1.52
13	13	F	18	Negative	Negative	Negative	1.56
14	14	M	18	Negative	Negative	Negative	1.8
15	15	F	18	Negative	Negative	Negative	3.8
16	16	M	18	Negative	Negative	Negative	0
17	17	F	18	Negative	Negative	Negative	1.9
18	18	F	17	Negative	Negative	Negative	1.3
19		F	18	Negative	Negative	Negative	10.2
20	19	F	18	Negative	Negative	Negative	1.93
21	20	F	18	Negative	Negative	Negative	1.24
22	21	M	18	Negative	Negative	Negative	1.3
23	22	M	18	Negative	Negative	Negative	1.1
24	23	F	18	Negative	Negative	Negative	0.5
25	24	F	18	Negative	Negative	Negative	2.11
26	25	M	18	Negative	Negative	Negative	8.29
27	26	F	18	Negative	Negative	Negative	1.51
28	27	M	18	Negative	Negative	Negative	2.1
29	28	F	19	Negative	Negative	Negative	1.26
30	29	F	18	Negative	Negative	Negative	1.8
31	30	M	18	Negative	Negative	Negative	0.1
32	31	F	17	Negative	Negative	Negative	3.23
33	32	F	18	Negative	Negative	Negative	0.4
34	33	M	17	Negative	Negative	Negative	2.2
35	34	F	17	Negative	Negative	Negative	1.4
36	35	F	18	Negative	Negative	Negative	4.5
37	36	F	17	Negative	Negative	Negative	1.6
38	37	M	17	Negative	Negative	Negative	3
39	38	F	18	Negative	Negative	Negative	9
40	39	F	18	Negative	Negative	Negative	2.8
41	40	F	18	Negative	Negative	Negative	1.2
42	41	M	18	Negative	Negative	Negative	1.4
43	42	F	18	Negative	Negative	Negative	2.66
44	43	M	18	Negative	Negative	Negative	1.5
45	44	F	17	Negative	Negative	Negative	9.6
46	45	F	18	Negative	Negative	Negative	0.9
47	46	M	18	Negative	Negative	Negative	2.3
48	47	F	17	Negative	Negative	Negative	2.2
49	48	F	17	Negative	Negative	Negative	1.5
50		F	18	Negative	Negative	Negative	1.3
51		F	18	Negative	Negative	Positive	218.8
52		M	18	Negative	Negative	Negative	8.8
53		F	18	Negative	Negative	Negative	1.1
54		F	19	Negative	Negative	Negative	0.34
55		M	18	Negative	Negative	Negative	1.8
56		M	18	Negative	Negative	Negative	0.1
57		M	18	Negative	Negative	Negative	1.13
58		M	19	Negative	Negative	Negative	1.8
59		M	17	Negative	Negative	Negative	0.7
60		F	18	Negative	Negative	Negative	0.1
61		F	18	Negative	Negative	Negative	0.96
62		M	18	Negative	Negative	Positive	320
63		F	17	Negative	Negative	Negative	4.8
64		F	18	Negative	Negative	Positive	94.82
65		M	18	Negative	Negative	Negative	1.4
66		F	18	Negative	Negative	Negative	1.7
67		M	18	Negative	Negative	Negative	0.9
68		M	17	Negative	Negative	Negative	0.28
69		M	17	Negative	Negative	Positive	28.6
70		F	18	Negative	Negative	Negative	0.92
71		F	19	Negative	Negative	Negative	3.06
72		F	18	Negative	Negative	Negative	2.63
73		M	18	Negative	Negative	Negative	2.17
74	49	F	18	Negative	Negative	Negative	1.81
75	50	F	18	Negative	Negative	Negative	0.27
76		M	18	Negative	Negative	Negative	2.1
77		M	18	Negative	Positive	Positive	21.8
78		F	17	Negative	Negative	Negative	1.6
79		F	18	Negative	Negative	Positive	113.6
80		M	19	Negative	Negative	Negative	3.19
81		F	19	Negative	Negative	Negative	1.02
82		F	17	Negative	Negative	Positive	24.9
83		M	18	Negative	Negative	Positive	>1000
84		M	19	Negative	Negative	Negative	3.79
85		M	17	Negative	Negative	Positive	42.44
86		M	17	Negative	Negative	Negative	1.1
87		M	18	Negative	Negative	Negative	1.9
88		F	17	Negative	Negative	Negative	1.61
89		M	17	Negative	Negative	Negative	0
90		M	18	Negative	Negative	Negative	4.54
91		M	18	Negative	Negative	Negative	8.29
92		M	17	Negative	Negative	Negative	3.5
93		M	17	Negative	Negative	Negative	2.5
94		M	17	Negative	Negative	Negative	1.8
95		M	19	Negative	Negative	Negative	1.44
96		F	18	Negative	Negative	Negative	2.7
97		M	18	Negative	Negative	Positive	187.6
98		M	19	Negative	Negative	Negative	3.6
99		M	18	Negative	Negative	Negative	1.63
100		M	17	Negative	Negative	Positive	287.2
101		M	17	Negative	Negative	Negative	1.1
102		M	17	Negative	Negative	Negative	1.39
103		F	18	Negative	Negative	Negative	9
104		F	18	Negative	Negative	Negative	1.26
105		F	17	Negative	Negative	Negative	1.2
106		F	18	Negative	Negative	Negative	4.5
107		F	17	Negative	Negative	Positive	>1000
108		M	17	Negative	Negative	Negative	2.17
109		F	18	Negative	Negative	Negative	1.51
110		F	19	Negative	Negative	Positive	25
111		F	18	Negative	Negative	Negative	0.14
112	51	M	17	Negative	Negative	Negative	2.17
113		F	17	Negative	Negative	Negative	3.23
114		M	18	Negative	Negative	Negative	0.76
115		M	17	Negative	Negative	Positive	13.8
116		M	18	Negative	Negative	Positive	13.7
117		F	18	Negative	Negative	Positive	77.34
118		M	18	Negative	Negative	Positive	26.14
119		M	18	Negative	Negative	Positive	19.3
120		M	18	Negative	Negative	Positive	266.9
121		M	18	Negative	Negative	Negative	6.6
122		M	18	Negative	Negative	Negative	8.94
123		M	17	Negative	Negative	Negative	1.3
124		M	18	Negative	Negative	Negative	1.2
125	52	M	17	Negative	Negative	Negative	1.5
126	53	F	18	Negative	Negative	Negative	1.7
127	54	F	18	Negative	Negative	Negative	3.64
128	55	F	20	Negative	Negative	Negative	0.73
129		M	18	Negative	Negative	Negative	0.9
130	56	F	17	Negative	Negative	Negative	1.19
131	57	F	18	Negative	Negative	Negative	4.78
132	58	F	18	Negative	Negative	Negative	0.92
133	59	F	19	Negative	Negative	Negative	1.02
134	60	F	18	Negative	Negative	Negative	9.55
135	61	M	18	Negative	Negative	Negative	0.94
136	62	F	17	Negative	Negative	Negative	1.8
137	63	F	18	Negative	Negative	Negative	2.7
138	64	M	18	Negative	Negative	Negative	2.1
139	65	F	17	Negative	Negative	Negative	8.35
140	66	F	18	Negative	Negative	Negative	6.91
141	67	F	17	Negative	Negative	Negative	2.4
142	68	F	18	Negative	Negative	Negative	0.1
143	69	M	18	Negative	Negative	Negative	4.44
144	70	F	18	Negative	Negative	Negative	0.96
145	71	F	17	Negative	Negative	Negative	1.2
146	72	F	18	Negative	Negative	Negative	1.5
147	73	F	17	Negative	Negative	Negative	1.36
148	74	M	17	Negative	Negative	Negative	2.8
149	75	M	17	Negative	Negative	Negative	7.14
150	76	M	17	Negative	Negative	Negative	5.6
151	77	F	18	Negative	Negative	Negative	2.7
152	78	M	18	Negative	Negative	Negative	2.9
153	79	M	18	Negative	Negative	Negative	0.9
154	80	M	18	Negative	Negative	Negative	0.9
155	81	M	18	Negative	Negative	Negative	0.8
156		F	18	Negative	Negative	Negative	2.63
157	82	M	18	Negative	Negative	Negative	0.4
158	83	F	18	Negative	Negative	Negative	2
159	84	M	17	Negative	Negative	Negative	4.6
160	85	M	18	Negative	Negative	Negative	1.08
161	86	M	17	Negative	Negative	Negative	3.5
162	87	F	18	Negative	Negative	Negative	1.6
163	88	M	18	Negative	Negative	Negative	2.2
164	89	F	18	Negative	Negative	Negative	1.1
165	90	M	18	Negative	Negative	Negative	1.9
166	91	M	19	Negative	Negative	Negative	1.44
167	92	F	18	Negative	Negative	Negative	1.76
168	93	F	18	Negative	Negative	Negative	2.2
169	94	F	17	Negative	Negative	Negative	1.61
170	95	F	18	Negative	Negative	Negative	1.22
171	96	F	18	Negative	Negative	Negative	1.3
172	97	M	17	Negative	Negative	Negative	1.41
173	98	M	18	Negative	Negative	Negative	6.82
174	99	F	17	Negative	Negative	Negative	2.3
175	100	F	19	Negative	Negative	Negative	1
176	101	F	17	Negative	Negative	Negative	4.8
177	102	M	18	Negative	Negative	Negative	1.9
178	103	M	17	Negative	Negative	Negative	9.64
179	104	M	18	Negative	Negative	Negative	1.04
180	105	M	18	Negative	Negative	Negative	0.9
181	106	F	19	Negative	Negative	Negative	1.4
182	107	M	17	Negative	Negative	Negative	2.9
183	108	M	17	Negative	Negative	Negative	4.3
184	109	M	17	Negative	Negative	Negative	3.11
185	110	M	19	Negative	Negative	Negative	3.79
186	111	M	18	Negative	Negative	Negative	0.8
187	112	F	18	Negative	Negative	Negative	1.4
188	113	F	18	Negative	Negative	Negative	1.3
189	114	M	20	Negative	Negative	Negative	0.2
190	115	M	18	Negative	Negative	Negative	0.1
191	116	F	17	Negative	Negative	Negative	1.2
192	117	M	18	Negative	Negative	Negative	8.5
193	118	M	18	Negative	Negative	Negative	2.17
194	119	F	19	Negative	Negative	Negative	1.4
195	120	F	17	Negative	Negative	Negative	1.6
196	121	M	17	Negative	Negative	Negative	1.3
197	122	M	17	Negative	Negative	Negative	7.7
198	123	M	19	Negative	Negative	Negative	3.4
199	124	M	19	Negative	Negative	Negative	3.6
200	125	F	17	Negative	Negative	Negative	1.53
201	126	F	19	Negative	Negative	Negative	0.34
202	127	F	18	Negative	Negative	Negative	1.9
203	128	M	18	Negative	Negative	Negative	4.2
204	129	M	18	Negative	Negative	Negative	1.18
205	130	M	18	Negative	Negative	Negative	1.4
206	131	F	18	Negative	Negative	Negative	4.5
207	132	M	18	Negative	Negative	Negative	2
208	133	M	18	Negative	Negative	Negative	2
209	134	F	18	Negative	Negative	Negative	4.4
210	135	M	18	Negative	Negative	Negative	2.79
211	136	M	18	Negative	Negative	Negative	1.35
212	137	F	17	Negative	Negative	Negative	7.88
213	138	F	18	Negative	Negative	Negative	2.63
214	139	F	17	Negative	Negative	Negative	1.5
215	140	F	18	Negative	Negative	Negative	1.8
216	141	F	18	Negative	Negative	Negative	1.6
217	142	F	18	Negative	Negative	Negative	1.7
218	143	M	18	Negative	Negative	Negative	6
219	144	M	18	Negative	Negative	Negative	8.6
220	145	M	18	Negative	Negative	Negative	0.4
221	146	M	18	Negative	Negative	Negative	0.1
222	147	M	18	Negative	Negative	Negative	1.8
223	148	M	18	Negative	Negative	Negative	1.83
224	149	M	17	Negative	Negative	Negative	3.2
225	150	F	18	Negative	Negative	Negative	0.9
226	151	F	17	Negative	Negative	Negative	2.4
227	152	M	20	Negative	Negative	Negative	3.95
228	153	F	18	Negative	Negative	Negative	1.59
229	154	F	18	Negative	Negative	Negative	1.7
230	155	M	19	Negative	Negative	Negative	0.9
231	156	F	18	Negative	Negative	Negative	1.7
232	157	F	18	Negative	Negative	Negative	0.7
233	158	F	18	Negative	Negative	Negative	3.2
234	159	F	18	Negative	Negative	Negative	3.6
235	160	F	18	Negative	Negative	Negative	3.1
236	161	F	19	Negative	Negative	Negative	8.5
237	162	M	18	Negative	Negative	Negative	1.6
238	163	M	17	Negative	Negative	Negative	1.95
239	164	M	18	Negative	Negative	Negative	1.6
240	165	F	18	Negative	Negative	Negative	1.4
241	166	M	18	Negative	Negative	Negative	1.4
242	167	F	17	Negative	Negative	Negative	0.2
243	168	M	18	Negative	Negative	Negative	1.24
244	169	M	18	Negative	Negative	Negative	1.082
245	170	M	17	Negative	Negative	Negative	2.21
246	171	M	16	Negative	Negative	Negative	1.1
247	172	M	18	Negative	Negative	Negative	1.7
248	173	M	17	Negative	Negative	Negative	1.7
249	174	M	17	Negative	Negative	Negative	1.7
250	175	M	18	Negative	Negative	Negative	1.7
251	176	M	17	Negative	Negative	Negative	1.1
252	177	M	18	Negative	Negative	Negative	1.6
253	178	M	18	Negative	Negative	Negative	0.44
254	179	M	18	Negative	Negative	Negative	1.85
255	180	F	17	Negative	Negative	Negative	3.19
256	181	F	17	Negative	Negative	Negative	2.26
257	182	M	16	Negative	Negative	Negative	5.2
258	183	M	18	Negative	Negative	Negative	1.7
259	184	M	19	Negative	Negative	Negative	8.12
260	185	F	18	Negative	Negative	Negative	2.1
261	186	M	18	Negative	Negative	Negative	4.54
262	187	F	17	Negative	Negative	Negative	2.6
263	188	F	18	Negative	Negative	Negative	0.14
264	189	M	18	Negative	Negative	Negative	1.73
265	190	M	18	Negative	Negative	Negative	1.9
266	191	F	18	Negative	Negative	Negative	1.6
267	192	F	17	Negative	Negative	Negative	2.24
268	193	M	17	Negative	Negative	Negative	2.5
269	194	F	19	Negative	Negative	Negative	2.3
270	195	M	18	Negative	Negative	Negative	8.94
271	196	M	17	Negative	Negative	Negative	0.25
272	197	M	17	Negative	Negative	Negative	0.7
273	198	M	18	Negative	Negative	Negative	3
274	199	M	18	Negative	Negative	Negative	2
275	200	M	17	Negative	Negative	Negative	0.28
276	201	M	18	Negative	Negative	Negative	0.76
277	202	M	18	Negative	Negative	Negative	1.63
278	203	M	18	Negative	Negative	Negative	1.64
279	204	M	17	Negative	Negative	Negative	3.58
280	205	M	18	Negative	Negative	Negative	1.82
281	206	M	18	Negative	Negative	Negative	1.2
282	207	F	17	Negative	Negative	Negative	1
283	208	F	19	Negative	Negative	Negative	3.06
284	209	M	18	Negative	Negative	Negative	0.9
285	210	F	17	Negative	Negative	Negative	0.91
286	211	M	18	Negative	Negative	Negative	0.9
287	212	F	18	Negative	Negative	Negative	2.4
288	213	M	19	Negative	Negative	Negative	1.8
289	214	M	17	Negative	Negative	Negative	1.6
290	215	F	18	Negative	Negative	Negative	1.5
291	216	F	17	Negative	Negative	Negative	1.4
Code is medical students who enrolled evaluation of anti-HBs titers post-booster.
