# Supplementary material for: Implementation of hepatitis B vaccine in high-risk young adults with waning immunity
Source: PLoS One. 2018 Aug 20;13(8):e0202637. doi: 10.1371/journal.pone.0202637 (PMC6101408; doi:10.1371/journal.pone.0202637)
Supplement: S2 Table — (XLS) [file pone.0202637.s002.xls]

## Sheet: Sheet1
Anti-HBs of medical student after post-booster
No	Code	Anti-HBs	Anti-HBs titer (mIU/ml)
1	1	Negative	0.1
2	2	Positive	41.72
3	3	Positive	396.64
4	4	Positive	9188
5	5	Positive	255.77
6	6	Positive	631.23
7	7	Positive	48.38
8	8	Positive	47.12
9	9	Positive	1494
10	10	Positive	210.24
11	11	Positive	6891
12	12	Positive	102.94
13	13	Positive	150.94
14	14	Positive	116.42
15	15	Positive	370.88
16	16	Positive	441.43
17	17	Positive	193.5
18	18	Positive	59.45
19	19	Positive	3186
20	20	Positive	2877
21	21	Positive	88.85
22	22	Positive	3146
23	23	Positive	1481
24	24	Positive	2437
25	25	Positive	4427
26	26	Positive	146.71
27	27	Positive	1914
28	28	Positive	444.89
29	29	Positive	895.39
30	30	Positive	31.1
31	31	Positive	4192
32	32	Positive	24.79
33	33	Positive	381.97
34	34	Negative	4.93
35	35	Positive	5559
36	36	Positive	1938
37	37	Positive	13398
38	38	Positive	2944
39	39	Positive	6523
40	40	Positive	111.53
41	41	Positive	118.05
42	42	Positive	11464
43	43	Negative	5.92
44	44	Positive	5316
45	45	Positive	57.63
46	46	Positive	19169
47	47	Positive	7362
48	48	Positive	4487
49	49	Positive	92.26
50	50	Positive	729.5
51	51	Positive	5999
52	52	Positive	1732
53	53	Positive	68.69
54	54	Positive	1721
55	55	Negative	2.99
56	56	Negative	0.77
57	57	Positive	3562
58	58	Positive	1742
59	59	Positive	72.67
60	60	Positive	44816
61	61	Negative	1.39
62	62	Negative	9.22
63	63	Positive	139.55
64	64	Positive	1130
65	65	Positive	812.64
66	66	Positive	10693
67	67	Positive	2865
68	68	Positive	128.82
69	69	Positive	10155
70	70	Negative	9.59
71	71	Positive	62.28
72	72	Positive	5982
73	73	Positive	63.02
74	74	Positive	589.56
75	75	Positive	1552
76	76	Positive	29155
77	77	Positive	4565
78	78	Positive	422.12
79	79	Positive	47.83
80	80	Negative	5.36
81	81	Negative	3.64
82	82	Positive	378.93
83	83	Positive	2212
84	84	Positive	31.37
85	85	Positive	425.94
86	86	Positive	828.11
87	87	Negative	0
88	88	Positive	99.47
89	89	Positive	52.15
90	90	Positive	94.1
91	91	Positive	11.09
92	92	Positive	416.43
93	93	Positive	2357
94	94	Positive	353.6
95	95	Positive	762.76
96	96	Positive	31.66
97	97	Positive	372.73
98	98	Positive	9324
99	99	Positive	1864
100	100	Negative	5.19
101	101	Negative	8.82
102	102	Positive	6634
103	103	Positive	27986
104	104	Positive	602.68
105	105	Positive	1646
106	106	Positive	200.27
107	107	Positive	947.04
108	108	Positive	1410
109	109	Positive	2280
110	110	Positive	904.26
111	111	Negative	0
112	112	Positive	13.28
113	113	Negative	6.89
114	114	Positive	253.71
115	115	Negative	5.96
116	116	Positive	2289
117	117	Positive	3610
118	118	Positive	467.47
119	119	Positive	741.87
120	120	Negative	6.94
121	121	Positive	51.73
122	122	Positive	9082
123	123	Positive	6019
124	124	Positive	253.06
125	125	Positive	17.35
126	126	Positive	451.82
127	127	Positive	356.05
128	128	Positive	828.3
129	129	Negative	1.55
130	130	Positive	4524
131	131	Positive	157.03
132	132	Positive	3845
133	133	Positive	843.53
134	134	Positive	639.26
135	135	Negative	5.89
136	136	Negative	1.08
137	137	Positive	6859
138	138	Positive	1167
139	139	Positive	15267
140	140	Positive	183.82
141	141	Positive	21.6
142	142	Positive	629.9
143	143	Positive	1519
144	144	Positive	7325
145	145	Positive	419.52
146	146	Negative	0
147	147	Positive	11.33
148	148	Positive	1802
149	149	Positive	47.91
150	150	Negative	1.81
151	151	Positive	1713
152	152	Positive	191.57
153	153	Positive	593.08
154	154	Positive	164.44
155	155	Negative	3.53
156	156	Positive	1897
157	157	Positive	27.44
158	158	Positive	468.41
159	159	Positive	554.09
160	160	Positive	287.27
161	161	Positive	18423
162	162	Positive	27.74
163	163	Positive	30.69
164	164	Positive	43.69
165	165	Positive	1998
166	166	Positive	1660
167	167	Positive	639.02
168	168	Positive	21.58
169	169	Positive	53.35
170	170	Positive	9476
171	171	Positive	19764
172	172	Negative	0
173	173	Positive	792.57
174	174	Negative	2.46
175	175	Positive	52.47
176	176	Negative	6.94
177	177	Positive	18786
178	178	Negative	1.57
179	179	Positive	211.17
180	180	Positive	4101
181	181	Positive	42962
182	182	Positive	3735
183	183	Positive	17369
184	184	Negative	3.14
185	185	Positive	143.15
186	186	Positive	41.58
187	187	Positive	12015
188	188	Negative	1.08
189	189	Positive	350.51
190	190	Positive	128.22
191	191	Positive	2976
192	192	Positive	392.11
193	193	Positive	1932
194	194	Positive	3146
195	195	Positive	4476
196	196	Negative	3.64
197	197	Positive	5413
198	198	Negative	6.67
199	199	Positive	864.45
200	200	Positive	86.2
201	201	Positive	1965
202	202	Positive	233.21
203	203	Positive	369.67
204	204	Positive	197.12
205	205	Positive	128.28
206	206	Positive	19.88
207	207	Positive	35.8
208	208	Positive	1851
209	209	Positive	60.86
210	210	Positive	292.95
211	211	Positive	2282
212	212	Positive	1615
213	213	Positive	344.03
214	214	Positive	682.94
215	215	Positive	4763
216	216	Negative	7.98
Code is medical students who enrolled evaluation of anti-HBs titers post-booster.
